# Supplementary material for: High-Temperature Optoelectronic Transport Behavior of n-TiO2 Nanoball–Stick/p-Lightly Boron-Doped Diamond Heterojunction
Source: Materials (Basel). 2025 Jan 10;18(2):303. doi: 10.3390/ma18020303 (PMC11766722; doi:10.3390/ma18020303)
Supplement: Supplementary file 1 [file materials-18-00303-s001.zip]

Archive with 1 entries (1 files):
- materials-3406255-supplementary.pdf
